# Supplementary material for: Genome-wide modulation of alternative splicing by a predicted alpha helix in U2AF2
Source: Nucleic Acids Res. 2025 Dec 17;53(22):gkaf1347. doi: 10.1093/nar/gkaf1347 (PMC12709185; doi:10.1093/nar/gkaf1347)
Supplement: gkaf1347_Supplemental_Files [file gkaf1347_supplemental_files.zip]

Archive with 5 entries (5 files):
- Raw Data_AlphaFold Predictions.docx
- Raw Data_EMSA.docx
- Raw Data_Reporter Sequences.docx
- Supplementary Table.xlsx
- UAF-1-NAR-Sup_R2.pdf
