# Supplementary material for: Genome-wide modulation of alternative splicing by a predicted alpha helix in U2AF2
Source: Nucleic Acids Res. 2025 Dec 17;53(22):gkaf1347. doi: 10.1093/nar/gkaf1347 (PMC12709185; doi:10.1093/nar/gkaf1347)
Supplement: gkaf1347_Supplemental_Files [file gkaf1347_supplemental_files.zip › Supplementary Table.xlsx]

## Sheet: Supplementary Table S1
uaf-1 alleles	Mutation	Effect
mac489	TCAGTGACTTGTCAATCA → TCGGTGGATTGCCAATCG	T180D
mac538	TCAGTGACTTGTCAATCA → TCGGTGTTTTGCCAATCG	T180F
mac539	TCAGTGACTTGTCAATCA → TCGGTGTGTTGTCAATCA	T180C
mac540	TCAGTGACTTGTCAATCA → TCGGTGGGATGCCAATCG	T180G
mac541	TCAGTGACTTGTCAATCA → TCGGTGGCCTGCCAATCA	T180A
mac542	TCAGTGACTTGTCAATCA → TCGGTGAGATGCCAATCG	T180R
mac543	TCAGTGACTTGTCAATCA → TCGGTGAGTTGTCAATCA	T180S
mac544	TCAGTGACTTGTCAATCA → TCGGTGCCATGCCAATCG	T180P
mac545	TCAGTGACTTGTCAATCA → TCGGTGAATTGTCAATCA	T180N
mac551	TCAGTGACTTGTCAATCA → TCGGTGATGTGCCAATCG	T180M
mac552	TCAGTGACTTGTCAATCA → TCGGTGTTGTGCCAATCA	T180L
mac553	TCAGTGACTTGTCAATCA → TCGGTGATCTGCCAATCA	T180I
mac548	3 bp del	S178delV179L
mac550	6 bp del	V179_T180del
mac546	1 bp ins	G194Rfs*197
mac547	47 bp del	V179Mfs*181
mac549	3 bp del	Y187del
uaf-1 alleles	Nucleotide sequence (5'→3')	Amino acid sequence (aa 177–204)
WT	CCATCAGTGACTTGTCAATCACGTCGTCTCTACGTTGGAAATATTCCGTTCGGATGCAATGAAGAAGCTATGCTCGACTTTTTC	PSVTCQSRRLYVGNIPFGCNEEAMLDFF
mac548	CCATCAGTGACTTGTCAATCACGTCGTCTCTACGTTGGAAATATTCCGTTCGGATGCAATGAAGAAGCTATGCTCGACTTTTTC	PLTCQSRRLYVGNIPFGCNEEAMLDFF
mac550	CCATCAGTGACTTGTCAATCACGTCGTCTCTACGTTGGAAATATTCCGTTCGGATGCAATGAAGAAGCTATGCTCGACTTTTTC	PSCQSRRLYVGNIPFGCNEEAMLDFF
mac546	CCATCAGTGACTTGTCAATCACGTCGTCTCTACGTTGGAAATATTCCG(T)TTCGGATGCAATGAAGAAGCTATGCTCGACTTTTTC	PSVTCQSRRLYVGNIPFRMQ*RSYARLFF
mac547	CCATCAGTGACTTGTCAATCACGTCGTCTCTACGTTGGAAATATTCCGTTCGGATGCAATGAAGAAGCTATGCTCGACTTTTTC	PSMQ*RSYARLFF
mac549	CCATCAGTGACTTGTCAATCACGTCGTCTCTACGTTGGAAATATTCCGTTCGGATGCAATGAAGAAGCTATGCTCGACTTTTTC	PSVTCQSRRLVGNIPFGCNEEAMLDFF

## Sheet: Supplementary Table S2
uaf-1 alleles	Survival
	15 °C	20 °C	22.5 °C	25 °C
WT	Yes	Yes	Yes	Yes
T180I (n4588)	Yes	Partial lethality	Lethality	Lethality
T180I (mac553)	Yes	Partial lethality	Lethality	Lethality
T180M	Partial lethality	Partial lethality	Lethality	Lethality
T180L	Yes	Yes	Partial lethality	Partial lethality
T180A	Sterility	Sterility	Sterility	Sterility
T180R	L1~L3 arrest	L1~L3 arrest	L1~L3 arrest	L1~L3 arrest
Y187del	L1 arrest	L1 arrest	L1 arrest	L1 arrest
G194Rfs*197	L1 arrest	L1 arrest	L1 arrest	L1 arrest
V179Mfs*181	L1 arrest	L1 arrest	L1 arrest	L1 arrest
T180C	Yes	Yes	Yes	Yes
T180F	Yes	Yes	Yes	Yes
T180D	Yes	Yes	Yes	Yes
T180G	Yes	Yes	Yes	Yes
T180S	Yes	Yes	Yes	Yes
T180P	Yes	Yes	Yes	Yes
T180N	Yes	Yes	Yes	Yes
S178delV179L	Yes	Yes	Yes	Yes
V179_T180del	Yes	Yes	Yes	Yes

## Sheet: Supplementary Table S3
Genotype	Transgene	Tg lines	Rubberband phenotype
unc-93(e1500)	-	-	None
uaf-1(T180D) unc-93(e1500)	-	-	Strong
uaf-1(T180F) unc-93(e1500)	-	-	Strong
uaf-1(T180G) unc-93(e1500)	-	-	Strong
uaf-1(T180S) unc-93(e1500)	-	-	Strong
uaf-1(T180P) unc-93(e1500)	-	-	Strong
uaf-1(T180N) unc-93(e1500)	-	-	Strong
uaf-1(S178delV179L) unc-93(e1500)	-	-	Strong
uaf-1(V179_T180 del) unc-93(e1500)	-	-	Strong
uaf-1(T180I) (n4588) unc-93(e1500)	-	-	None
uaf-1(T180I) (mac553) unc-93(e1500)	-	-	None
uaf-1(T180M) unc-93(e1500)	-	-	None
uaf-1(T180L) unc-93(e1500)	-	-	None
uaf-1(T180C) unc-93(e1500)	-	-	None
uaf-1(T180A) unc-93(e1500)	-	-	None
uaf-1(n4588) unc-93(e1500)	Pmyo-3::uaf-1a cDNA(WT)	3	Strong (3/3)
	Pmyo-3::uaf-1a cDNA(T180I)	2	None (2/2)
	Pmyo-3::uaf-1a cDNA(T180M)	2	None (2/2)
	Pmyo-3::uaf-1a cDNA(T180L)	2	None (2/2)
	Pmyo-3::uaf-1a cDNA(T180C)	3	None (3/3)
	Pmyo-3::uaf-1a cDNA(T180A)	2	None (2/2)
	Pmyo-3::uaf-1a cDNA(T180H)	2	Strong (2/2)
	Pmyo-3::uaf-1a cDNA(T180Y)	2	Strong (2/2)
	Pmyo-3::uaf-1a cDNA(T180E)	2	Strong (2/2)
	Pmyo-3::uaf-1a cDNA(T180W)	2	Strong (2/2)
	Pmyo-3::uaf-1a cDNA(T180V)	2	None (2/2)
	Pmyo-3::uaf-1a cDNA(T180Q)	2	None (2/2)
	Pmyo-3::uaf-1a cDNA(T180K)	2	None (2/2)
	Pmyo-3::uaf-1a cDNA(R184W)	2	weak (2/2)

## Sheet: Supplementary Table S4
Genotype	Survival
	15 °C	20 °C	22.5 °C	25 °C
WT	Yes	Yes	Yes	Yes
rbm-5(n5119lf)	Yes	Yes	Yes	Yes
rbm-5(n5132lf)	Yes	Yes	Yes	Yes
uaf-1(n4588) T180I	Yes	Partial Lethality	Lethality	Lethality
rbm-5(n5119lf); uaf-1(n4588)	Yes	Yes	Yes	Lethality
rbm-5(n5132lf); uaf-1(n4588)	Yes	Yes	Yes	Lethality
uaf-1(mac553) T180I	Yes	Partial Lethality	Lethality	Lethality
rbm-5(n5119lf); uaf-1(mac553)	Yes	Yes	Yes	Lethality
rbm-5(n5132lf); uaf-1(mac553)	Yes	Yes	Yes	Lethality
uaf-1(mac551) T180M	Partial Lethality	Partial Lethality	Lethality	Lethality
rbm-5(n5119lf); uaf-1(mac551)	Partial Lethality	Partial Lethality	Partial Lethality	Lethality
rbm-5(n5132lf); uaf-1(mac551)	Partial Lethality	Partial Lethality	Partial Lethality	Lethality
uaf-1(mac552) T180L	Yes	Yes	Partial Lethality	Partial Lethality
rbm-5(n5119lf); uaf-1(mac552)	Yes	Yes	Yes	Partial Lethality
rbm-5(n5132lf); uaf-1(mac552)	Yes	Yes	Yes	Partial Lethality

## Sheet: Supplementary Table S5
Plasmids	Primer Name	Sequence (5'→3')
Pmyo-3::uaf-1a_cDNA(wt)::GFP	BamHI-uaf-1 Forward	CGCGGATCCATGAGTGATCACCAGGATGG
	AgeI-uaf-1 Reverse	TCTACCGGTTGGAATTGACGATTGTGGTACTTG
Pmyo-3::uaf-1a_cDNA(T180X)::GFP	uaf-1(T180X) Forward	GCCCATCAGTGNNNTGTCAATCACGTCGTCTCTACG
	uaf-1(T180X) Reverse	CGTGATTGACANNNCACTGATGGGCCAACAACGG
Pmyo-3::uaf-1a_cDNA(R184W)::GFP	uaf-1(R184W) Forward	GTCAATCATGGCGTCTCTACGTTGGAAATATTCCG
	uaf-1(R184W) Reverse	CCAACGTAGAGACGCCATGATTGACAAGTCACTGATGGGC
PCMV::hU2AF2_cDNA(wt)::FLAG	BamHI-U2AF2 Forward	CGCGGATCCATGTCGGACTTCGACGAGTTC
	XhoI-U2AF2 Reverse	CCGCTCGAGCTACTTGTCATCGTCGTCCTTGTAATCCCAGAAGTCCCGGCGGTGATAAG
PCMV::hU2AF2_cDNA(T145I)::FLAG	U2AF2(T145I) Forward	GAGCCAGATGATTAGACAAGCCCGGCGCCTCTACG
	U2AF2(T145I) Reverse	GGCTTGTCTAATCATCTGGCTCCCGACCACGGGCAC
PCMV::hU2AF2_cDNA(R149W)::FLAG	U2AF2(R149W) Forward	CAGACAAGCCTGGCGCCTCTACGTGGGCAACATCC
	U2AF2(R149W) Reverse	TAGAGGCGCCAGGCTTGTCTGGTCATCTGGCTCCC
PCMV::hU2AF1_cDNA(wt)::HA	BamHI-U2AF1 Forward	CGCGGATCCATGGCGGAGTATCTGGCCTCCATC
	XhoI-U2AF1 Reverse	CCGCTCGAGTTAAGCGTAGTCTGGGACGTCGTATGGGTAGAATCGCCCAGATCTTTCACG
PCMV::uaf-2_cDNA(wt)::HA	BamHI-uaf-2 Forward	CGCGGATCCATGTCGTATGGTGACGGGC
	XhoI-uaf-2 Reverse	CCGCTCGAGTTAAGCGTAGTCTGGGACGTCGTATGGGTAATATCGTCTTCGATCACGGC
pET-28a(+) His::uaf-1a_cDNA(wt)::FLAG	pET-uaf-1 Forward	ATGAGTGATCACCAGGATGG
	pET-uaf-1 Reverse	TCATCGTCGTCCTTGTAATCGAATTGACGATTGTGGTACTTGTCG
	uaf-1-pET Forward	GATTACAAGGACGACGATGACAAGTAAAAGCTTGCGGCCGCAC
	uaf-1-pET Reverse	CCATCCTGGTGATCACTCATATGGCTGCCGCGCGGCAC
pET-28a(+) His::uaf-1a_cDNA(T180I)::FLAG	uaf-1(T180I) Forward	GCCCATCAGTGATTTGTCAATCACGTCGTCTCTACG
	uaf-1(T180I) Reverse	CGTGATTGACAAATCACTGATGGGCCAACAACGG
pGint GFP-hNFRKB(I5-E6-I6)	BamHI-hNFRKB Forward	CGCGGATCCTGGTAGCCATTTATCTCCCCAGC
	SalI-hNFRKB Reverse	ACGCGTCGACAAGGCAGGCCTATCTCCAGATG
Pmyo-3::attf-5(E9-I9-E10)	BamHI-attf-5 Forward	CGCGGATCCATGCACACCACCACCAGTCAAAAAAAC
	AgeI-attf-5 Reverse	TCTACCGGTCTTATCTTGTTCCCTATCCATAGC
Pmyo-3::attf-5(E9-I9-E10 mut)	attf-5(mut) Forward	GATTCCCGNTNCAGAAACTAAACTGAACCC
	attf-5(mut) Reverse	TAGTTTCTGNANCGGGAATCAGTGCACC
Punc-93::unc-93(E8-I8-E9-I9-E10 proximal mut)	unc-93(proximal mut) Forward	TTAATCAAGCCANNTNCAGATTTTTCGG
	unc-93(proximal mut) Reverse	CCGAAAAATCTGNANNTGGCTTGATTAA
Punc-93::unc-93(E8-I8-E9-I9-E10 distal mut)	unc-93(distal mut) Forward	GATTGTACNNTNCAGACAAGTCGTCGGAAATA
	unc-93(distal mut) Reverse	CTTGTCTGNANNGTACAATCATGAAAAAATATCCG
CRISPR related	Sequences
uaf-1 guideRNA1	CGTGATTGACAAGTCACTGA
uaf-1 guideRNA2	CAATCACGTCGTCTCTACGT
uaf-1 repair 130 mer oligo	ttgttgattgaaaaagtcgagcatagcttcttcattgcatccgaacggaatatttccaacgtagagacgacgCgattgGcaNNNcacCgatgggcctaaaaaatgagaaaaatttgaaaatttgggcagc
In plasmid primers, N denotes a site at which different constructs use one of several distinct, predefined fixed nucleotide variants. It is not a degenerate (mixed) base in synthesis; each primer version contains a single defined nucleotide. Individual variants are not listed because they are numerous and do not change the overall primer design.
In the uaf-1 repair oligo, NNN (red) is a fully degenerate codon (A/C/G/T at each position) used to generate multiple amino acid substitutions, and three synonymous mutations (green) were introduced to the template to minimize secondary cleavage.

## Sheet: Supplementary Table S6
Gene Name	RT-PCR primers for detecting alternative splicing		3’ss sequences
	Forward primers	Reverse primers	Proximal	Distal
	AA3SS (∆3SS=6)
daf-16	GCAATGCTTCATACTCCAGATG	TATCGTCTGGCGATTCGGAC	CGA AAG	TTT CAG
dli-1	CTGAGAACTGTGGAGTCACG	GTTGAATGCTGATCTTCGCG	CAA AAG	TTT TAG
sel-10	GTACAGCAATGGCTCTTCTTCC	CGGATTGAGGTCGTTGTTTCG	TAC CAG	TTC CAG
eri-9	AATCCTCAGGAAACTGGAACTG	TTGAACTGCAAATCTGGAGCC	GAC AAG	TTT CAG
ipla-3	TGAGCTCACCGATAATGAGG	ACAGAGTAATCGCCAGATGG	TTG TAG	TCT CAG
C06G1.1	AGCATCGTGGAAACTCATTTGG	GCAGTTGGAACTTGAAGTGGAG	CTT AAG	GTT CAG
ced-7	CAAGAATCAACGAACAGGTGAG	ATTTGGAGGGTTCAACGATGTC	CTG AAG	ATT CAG
gei-17	TCCCGAACGGAAATTATGAG	ACCAAGTGATTACTAGCTCC	TGT CAG	ATG CAG
	AA3SS (∆3SS=9)
F56C9.10	GGATTTCAGCTCTTCGGATAAG	ATGTTGGAGGAGACGTTGTG	TTA ATT GAG	AAT GTG AAG
zyg-12	GAAGCTGTCACTCCACGATC	GCTCTTGAATACGCTCCGTTAG	GCC GCC TAG	ACC TTT CAG
H14E04.2	TATTGGAGGTGGCTCGTAC	GTACACTGAATGATAGGGAAAC	TTC TCC CAG	TTT TTT CAG
nsy-1	CCAGAAGCATGTGATCGTCC	TGGCAGGTTTCTTGTTGATCG	TAA TTT CAG	TAT TTC AAG
mdt-15	GCCTTCCGTGTTACAACCATC	AGCTCGATATCCGGGTGTTC	TTC AAT TAG	CTC TAT TAG
ceh-38	CAAGTGCTTCGCTTCTTTCATC	GCCGTGAATCTACATGAAGTG	TTT ATT CAG	AGA TTA CAG
	AA3SS (∆3SS=12)
cup-5	CAAGGCATACAGGACAGGTTC	AAAGTGTGTCAAATGACCATCC	ATC TCG AGT TAG	GTC AAG TTT CAG
B0001.7	AGGCAATTTCCCAACGAGAC	GACGCTGCTCCTGATAATGG	TCT CAT TTA CAG	CCT CTA ATT CAG
	RA3SS
slr-2	AAGTGATAAAATCGAAGAAGGTG	TCACTACTCCCTGAATTTTCGG	TTATATTTTTTCCAAAATAG	CTCATATTCGTCATCATCAG
sipa-1	TCCAGCTGTAAAGGGAATCG	ATATTGTTGGCTCGCTGTTC	GTTTTCATCGCGTGTGGCAG	TTCGACGAACGCACTTTCAG
			TTCATCGCGTGTGGCAGCAG
fkh-7	TGTGAAAGGAGCTGTATGGACTG	CAAGAAGCGACAAAACACTGTC	ATTCGCACTTGTCAATTCAG	GCTCATTTTTGGAAATGCAG
spe-48	TGTCCAGTAAACTCCAACCCATC	AAGCCGTTTTCTCAGCTCTTCG	TACATTTTTTTTTTTTGGAG	TATCGATTAATCATATTCAG
abu-12	GAGAATCAGCGTAAAGAGCAGAG	GTTGTTATACGGTTGTTGTGGTTG	GTTGCATGAGTCTAATTAAG	AATCAGCAAAGCATATTCAG
bath-44	ATGTGGACAATTCGTGGCTTC	ATTGCCTTGTGGATGTAATCG	ACGTAACTCCTTATTTCCAG	AAGATGAAAGTGGGTTGCAG
flp-1	GAAAACTGCGATGGTGATGCC	CAAATCTCAAGAAGTTAGGGTCAC	ACAACTTGGTGCTCTTTTAG	GGGAAAGAAAGCCGGTTCAG
cbp-1	TTTCGCTGCGAAGAATCAACC	TGGAGTATCTTGTATCCTTTTGAGTGG	CTGTTTGAAATCTCTTTCAG	AACTACAAAAAAATGTTCAG
attf-5	ACCAGTCAAAAAAACTCGAGGAC	TGCAGTAATGCTTTTCTCTCTTCC	TAAATATGTTTTCCTCTCAG	TGCACTGATTCCCGTTGCAG
rbm-5	TCACAACACCACTGGAAGACCTG	TGATCTGCTTCTGCTTCTACCTCC	TTAAATTAAAAATAATCCAG	CCAGTTTTTCCGGATTTCAG
R148.3	AAAGTTGAAGAGCCCGAGCC	TTCTTCTGGAGCCGGAGTTG	TGTGACGTTATTGTTGTCAG	ACGACTGTCAAGGATTGCAG
	Minigene reporter
unc-93	GGAGCCAAATGCGCGTACATTACAG	CAACAAGAATTGGGACAACTCCAGTG	TTTAATCAAGCCANNNNCAG	TTCATGATTGTACNNNNCAG
attf-5	ACCAGTCAAAAAAACTCGAGGAC	CAACAAGAATTGGGACAACTCCAGTG	TAAATATGTTTTCCTCTCAG	TGCACTGATTCCCNTNGCAG

## Sheet: Supplementary Table S7
Gene Name	RT-PCR primers for detecting alternative splicing		3’ss sequences
	Forward primers	Reverse primers
	SE		Cassette exon		Downstream exon
C18B2.5	CTCGCACAGAAATCAGTATGC	CTCGTCTTCATAATCCGGCTG	GGTAAGTTGGTCCGTTTTAG		AGTAAGTTCGTAATTTTCAG
nhx-5	CCATGCGACGCCATCTTTG	TGAAGGGCTCTGCACTGAC	ATGAACCGAAATCTATTCAG		CAATTTTTATATATTTTCAG
let-653	CCTGAAGATTTGACATACCAGG	TTGTAGCTGTCTCTGTAGTGG	GATTAGTTAAATATGTTTAG		AACGTTTTTTGTTGTTTCAG
sao-1	ATTCTCAGCCACCATCGGAG	TGCATCTGTGGGATGTGCTG	ATCCGGCTATTCGAATTTAG		ACAGTTCACACCAGTTTCAG
nstp-1	GTCTAAACCTTATCACATTCGCATC	TGTAACTACCACAACTGCACTG	TTACTGATTTTCTCATTCAG		ATTTTGAATCAAACATTCAG
tnt-3	AGTTCGAACGTCAACGCGTTC	CGCAGCTGGAATTGAAAGTCG	CAATAAACAATTTTCTTTAG		AACAAAATAAGTATTACCAG
zer-1	TTCCAACGCAATCACTACCAC	GAACCTCTTCATCTGCCTCAAC	TAACAAAAACAGTGTTGTAG		AATCTGATGTTTTATTACAG
alx-1	AGTGATTTTGCGTTTGCTCGG	TGGAGATTCTACACTTGGAGCAG	TTAGATTTTCGTGGTTTCAG		AGTTATTTTTTAAATTTCAG
egl-8	ACGATTTACGACGAGACAAAGC	TTCCAGATGCACTTCCACATCC	TAATCTCGATCATTATTTAG		CTGAACTTGTTTTATCTCAG
hpo-3	GGATGTGATGGACAGTTTACACC	CAAATGCAAGCACGGAGATTGG	CTAATAAAATCTTTGTTCAG		TAATTTTGATAATGTTTCAG
pac-1	AAAGCTGCGAATGGGAACTG	AACATCTTCGTTCATTGATGCC	GTTTTCACGTTTGAATTTAG		ATAAAACAATTAATTTCCAG
lin-45	TGGAATGCTCTCGCGAAACG	GCGGAATGATGTCCAGATAACG	AATCACTAACAGCAATTTAG		TAACTCATAATTATTTTCAG
C30F12.2	CATATCAACCAACGAACAAGTC	CGTCGTTTCCATAATTTCATCG	AAATAATTGTGCTCCTTAAG		TATCGAAATATGTTTTCCAG
F25H2.6	TCTTCTTCTGTTCTTCGTCGTG	CGATTGTGGTGTAAAGAGAGTG	TTTGCATATTTCTCATTCAG		TAAAACATGTGCTATTGCAG
K11H3.8	TAGACAAAGTACAAGCGCAGTG	GTCAGCCTTTTCTCATCACTGG	TAATATTTCAAAATATTTAG		TATTCTCAAAATTATTACAG
	RI		3’ss in the intron
hum-8	ATCAATCGCAACTCCGTCAG	TGACTCTCAAATTCGTCTTCCG	AATAAAATGTGAAGATTTAG
ero-1	CACAAATCAATGCGGAATCGC	AGTGCATACCATCTGACTCG	AAATTGGGGTAATTGTTCAG
clec-180	GAAGGATCAAATGAGCACTG	CCGTAGACTTCTTATCGTCC	ACAATGTGATCAAGATTCAG
clec-88	TTCTATCGATGAGTGGGAGG	ACAGTTGGCAAGTTGTGACC	TTTCAAAGAAAAAAATTCAG
ubql-1	ACACCGTCCACTTGGTTATTAG	TCTCCATAGTTTGACGCATTAC	TACCAATAATCCATTTGCAG
seu-1	GCTCATTATCCACAACGCAGAG	TGGCAGCAATGTTGTTTGAACG	GACGAATCTCATCAATCTAG
	MXE		Exon a	Exon b		Exon c
unc-32	AAGAACGAGGAAACGCTGAAG	CATTACCACGACACGCTCTC	CTATTCGGTTCGTCACACAG	AATCTCCTTCACTAACACAG		GTGTTTGTTTGATTCTGCAG
